# Supplementary material for: Exercise-Induced Circulating Lactate Responses in Breast Cancer Survivors: A Systematic Review and Exploratory Meta-Analysis
Source: Muscles. 2026 Jul 2;5(3):47. doi: 10.3390/muscles5030047 (PMC13398076; doi:10.3390/muscles5030047)
Supplement: Supplementary file 1 [file muscles-05-00047-s001.zip]

Archive with 1 entries (1 files):
- muscles-4325613-supplementary.pdf
